# Supplementary material for: Orthohantavirus infections in humans and rodents in the Yichun region, China, from 2016 to 2021
Source: PLoS Negl Trop Dis. 2023 Aug 8;17(8):e0011540. doi: 10.1371/journal.pntd.0011540 (PMC10437993; doi:10.1371/journal.pntd.0011540)
Supplement: S1 Table — (XLSX) [file pntd.0011540.s001.xlsx]

## Sheet: S1_Table
S1 Table. Primers and probes used in this study
Primer name	Sequence	Size	Experiment
HTNV-forward	5′-GACAACAAAGGGACTAGA-3′	103bp	Real-time RT-PCR
HTNV-reverse	5′-GTGCATTGGGTAGAGATA-3′
HTNV-Probe	5′-FAM-ATTCGGTTCAAGGATGATAGC-BHQ1-3′
SEOV-forward	5′-TGGCTTCAAAAACTGTGG-3′	104bp
SEOV-reverse	5′-GTCCAGTTGTATTCCCAT-3′
SEOV-Probe	5′VIC-TGATTGTGTGCGTCTGAGGT-BHQ2-3′
HV-F	5′-AAAGTAGGTGTTAYATCYTTACAATGTGG-3′	445bp	Partial M gene amplification
HV-R	5′-GTACATCCTGTRCCTACCCC-3′
HTNV-F	5′-GAATCCATACTGTGGGCTGCAAGTGC-3′	313 bp
HTNV-R	5′-GGATTACAACCCCAGCTCGTCTC-3′
SEOV-F	5′-GTGGACTCTTCTTCTCATTATT-3′	418 bp
SEOV-R	5′-TGGGCAATCTGGGGGGTTGCATG-3′
HV-SF	5′-TAGTAGTAGACTCCCTAAAGA-3′	Complete S（1699~1775 bp）	Complete S gene amplification
HV-SR	5′-TAGTAGTAGTATGCTCCCTAA-3′
HV-pSF	5′-GACCCGGATTCGATTTAAGGATGA-3′	593bp	Partial S gene amplification
HV-pSR	5′-GTTCCAACTGTCTTAGATGCCAT-3′
HTNV-pSF	5′-GAAGAGATTACACCTGGTAGATATAGA-3′	276bp
HTNV-pSR	5′-CTTTGACTCCTTTGTCTCCATATTGC-3′
SEOV-pSF	5′-GTAAGCCCTGTCATGAGTGTAG-3′	240bp
SEOV-pSR	5′-CTAGTGTACATCCAGCATCCTT-3′
