# Supplementary material for: Orthohantavirus infections in humans and rodents in the Yichun region, China, from 2016 to 2021
Source: PLoS Negl Trop Dis. 2023 Aug 8;17(8):e0011540. doi: 10.1371/journal.pntd.0011540 (PMC10437993; doi:10.1371/journal.pntd.0011540)
Supplement: S2 Table — (XLSX) [file pntd.0011540.s002.xlsx]

## Sheet: S2_Table
S2 Table. The age distribution of HFRS cases reported in the Yichun region from 2016 to 2021
Age (years)	Year						Total
	2016	2017	2018	2019	2020	2021
≤5	9	6	6	7	9	3	40
6-10	21	22	19	16	10	8	96
11-15	13	18	21	17	11	7	87
16-20	13	9	4	9	6	5	46
21-25	10	4	12	5	6	6	43
26-30	19	22	17	16	5	4	83
31-35	23	19	26	17	14	4	103
36-40	24	18	17	16	4	8	87
41-45	21	19	43	18	13	8	122
46-50	33	33	31	27	17	6	147
51-55	20	27	42	35	26	16	166
56-60	27	24	25	29	28	9	142
61-65	32	18	23	27	23	12	135
66-70	16	17	29	22	21	11	116
70-75	18	11	14	12	14	13	82
76-80	8	6	16	7	8	4	49
81-85	4	5	6	4	3	1	23
≥86	0	0	1	4	0	1	6
Total	311	278	352	288	218	126	1573
