# Supplementary material for: Orthohantavirus infections in humans and rodents in the Yichun region, China, from 2016 to 2021
Source: PLoS Negl Trop Dis. 2023 Aug 8;17(8):e0011540. doi: 10.1371/journal.pntd.0011540 (PMC10437993; doi:10.1371/journal.pntd.0011540)
Supplement: S3 Table — (XLSX) [file pntd.0011540.s003.xlsx]

## Sheet: S3 Table
S3 Table. The information on 92 HFRS cases
Collection area	Sample	On set time	Real-time RT-PCR	Strain name in GenBank
Gaoan	GAHu01/2017	2017-01-01	HTNV	GAHu01/2017
Gaoan	GAHu02/2017	2017-01-01	HTNV	GAHu02/2017
Gaoan	GAHu03/2017	2017-01-01	HTNV	-
Gaoan	GAHu04/2017	2017-01-03	HTNV	JXHu04-17
Gaoan	GAHu06/2017	2017-01-07	HTNV	-
Gaoan	GAHu07/2017	2017-01-10	HTNV	-
Gaoan	GAHu10/2017	2017-02-04	HTNV	JXHu10-17
Gaoan	GAHu11/2017	2017-02-04	SEOV	GAHu11/2017
Gaoan	GAHu13/2017	2017-02-08	HTNV	-
Gaoan	GAHu14/2017	2017-02-15	HTNV	JXHu14-17
Gaoan	GAHu15/2017	2017-02-20	HTNV	-
Gaoan	GAHu17/2017	2017-03-31	HTNV	-
Gaoan	GAHu18/2017	2017-04-07	HTNV	-
Gaoan	GAHu27/2017	2017-05-03	HTNV	JXHu27-17
Gaoan	GAHu28/2017	2017-05-08	HTNV	-
Gaoan	GAHu31/2017	2017-06-01	HTNV	-
Gaoan	GAHu33/2017	2017-06-07	HTNV	JXHu33-17
Gaoan	GAHu39/2017	2017-06-23	HTNV	JXHu39-17
Gaoan	GAHu45/2017	2017-07-22	HTNV	-
Gaoan	GAHu46/2017	2017-08-16	HTNV	JXHu46-17
Gaoan	GAHu47/2017	2017-08-16	HTNV	JXHu47-17
Gaoan	GAHu49/2017	2017-09-01	HTNV	JXHu49-17
Gaoan	GAHu50/2017	2017-10-21	HTNV	-
Gaoan	GAHu51/2017	2017-11-07	HTNV	JXHu51-17
Gaoan	GAHu52/2017	2017-11-20	HTNV	-
Gaoan	GAHu58/2017	2017-12-01	HTNV	GAHu58/2017
Fengxin	FXHu01/2018	2018-12-24	HTNV	-
Fengxin	FXHu02/2018	2018-12-24	HTNV	FXHu02/2018
Fengxin	FXHu05/2018	2019-11-16	HTNV	-
Fengxin	FXHu07/2018	2019-05-30	HTNV	-
Fengxin	FXHu08/2019	2019-10-27	HTNV	-
Fengxin	FXHu09/2019	2019-12-15	HTNV	-
Gaoan	GAHu01/2019	2018-12-22	HTNV	GAHu01/2019
Gaoan	GAHu03/2019	2018-12-24	HTNV	-
Gaoan	GAHu06/2019	2018-12-26	HTNV	-
Gaoan	GAHu07/2019	2018-12-28	HTNV	-
Gaoan	GAHu10/2019	2019-01-04	HTNV	-
Gaoan	GAHu11/2019	2019-01-07	HTNV	-
Gaoan	GAHu14/2019	2019-01-16	HTNV	GAHu14/2019
Gaoan	GAHu16/2019	2019-01-17	HTNV	GAHu16/2019
Gaoan	GAHu17/2019	2019-01-17	HTNV	-
Gaoan	GAHu18/2019	2019-01-18	HTNV	-
Gaoan	GAHu19/2019	2019-01-18	HTNV	-
Gaoan	GAHu23/2019	2019-02-03	HTNV	GAHu23/2019
Gaoan	GAHu24/2019	2019-02-06	HTNV	GAHu24/2019
Gaoan	GAHu27/2019	2019-02-22	HTNV	GAHu27/2019
Gaoan	GAHu29/2019	2019-03-08	HTNV	-
Gaoan	GAHu31/2019	2019-03-23	HTNV	-
Gaoan	GAHu32/2019	2019-04-01	HTNV	-
Gaoan	GAHu33/2019	2019-04-01	HTNV	GAHu33/2019
Gaoan	GAHu34/2019	2019-04-07	HTNV	-
Gaoan	GAHu35/2019	2019-04-11	HTNV	GAHu35/2019
Gaoan	GAHu36/2019	2019-04-18	HTNV	GAHu36/2019
Gaoan	GAHu38/2019	2019-04-23	HTNV	-
Gaoan	GAHu40/2019	2019-05-01	HTNV	GAHu40/2019
Gaoan	GAHu42/2019	2019-05-09	HTNV	-
Gaoan	GAHu43/2019	2019-05-11	HTNV	-
Gaoan	GAHu44/2019	2019-05-21	HTNV	GAHu44/2019
Gaoan	GAHu46/2019	2019-06-02	HTNV	GAHu46/2019
Gaoan	GAHu52/2019	2019-07-25	HTNV	-
Gaoan	GAHu53/2019	2019-08-01	HTNV	GAHu53/2019
Yifeng	YFHu01/2019	2019-12-11	HTNV	-
Yifeng	YFHu04/2019	2019-12-24	HTNV	YFHu04/2019
Yifeng	YFHu03/2019	2019-12-21	HTNV	YFHu03/2019
Yifeng	YFHu05/2019	2019-12-21	HTNV	YFHu05/2019
Gaoan	GAHu01/2020	2020-05-17	HTNV	GAHu01/2020
Gaoan	GAHu02/2020	2020-05-16	HTNV	GAHu02/2020
Gaoan	GAHu03/2020	2020-05-11	HTNV	-
Gaoan	GAHu04/2020	2020-05-22	HTNV	GAHu04/2020
Gaoan	GAHu11/2020	2020-06-04	HTNV	-
Gaoan	GAHu12/2020	2020-06-07	HTNV	GAHu12/2020
Gaoan	GAHu13/2020	2020-06-14	HTNV	-
Gaoan	GAHu25/2020	2020-08-17	HTNV	-
Gaoan	GAHu29/2020	2020-08-31	HTNV	-
Gaoan	GAHu40/2020	2020-10-01	HTNV	GAHu40/2020
Gaoan	GAHu41/2020	2020-10-18	HTNV	GAHu41/2020
Gaoan	GAHu44/2020	2020-11-01	HTNV	-
Gaoan	GAHu47/2020	2020-11-04	HTNV	GAHu47/2020
Gaoan	GAHu49/2020	2020-11-12	HTNV	GAHu49/2020
Gaoan	GAHu50/2020	2020-11-15	HTNV	GAHu50/2020
Gaoan	GAHu52/2020	2020-11-16	HTNV	GAHu52/2020
Gaoan	GAHu59/2020	2020-11-24	HTNV	GAHu59/2020
Gaoan	GAHu64/2020	2020-12-07	HTNV	GAHu64/2020
Gaoan	GAHu65/2020	2020-12-03	HTNV	-
Gaoan	GAHu67/2020	2020-12-09	HTNV	-
Gaoan	GAHu69/2020	2020-12-14	HTNV	GAHu69/2020
Gaoan	GAHu70/2020	2020-12-16	HTNV	-
Gaoan	GAHu72/2020	2020-12-20	HTNV	GAHu72/2020
Gaoan	GAHu73/2020	2020-12-17	HTNV	GAHu73/2020
Gaoan	GAHu75/2020	2020-12-27	HTNV	GAHu75/2020
Shanggao	SGHu01/2020	2020-04-21	SEOV	SGHu01/2020
Shanggao	SGHu02/2020	2020-11-29	HTNV	SGHu02/2020
"-" sequences have not been recovered
