# Supplementary material for: Orthohantavirus infections in humans and rodents in the Yichun region, China, from 2016 to 2021
Source: PLoS Negl Trop Dis. 2023 Aug 8;17(8):e0011540. doi: 10.1371/journal.pntd.0011540 (PMC10437993; doi:10.1371/journal.pntd.0011540)
Supplement: S4 Table — (XLSX) [file pntd.0011540.s004.xlsx]

## Sheet: S4_Table
S4 Table. Reference sequences of orthohantavirus used for analysis in this study
Strain	Location	source	S segment	M segment	Year
AYW89-15	Jiangxi	Apodemus agrarius	KY978755	KY978756	2015
JiangxiXinjianRn-07-2011	Jiangxi	Rattus norvegicus	KP859511	KP859513	2011
L99	Jiangxi	Rattus norvegicus	AF288299	AF288298	1984
76-118	South Korean	Apodemus agrarius	KT885049	KT885048	1976
84Fli	Shanxi	Human	AF366568	AF366569	/
CGAa1015	Guizhou	Apodemus agrarius	EF990912	EF990926	1986
CGHu1	Guizhou	Human	EU092218	EU092222	2002
CGRn93P8	Guizhou	Rattus norvegicus	EF990905	EF990919	1987
H5	Heilongjiang	Human	AB127996	AB127994	/
Q32	Guizhou	Apodemus agrarius	AB027097	AB027061	/
Shashi4	Hubei	Apodemus agrarius	MN608059	MN608070	2017
A9	Jiangsu	Apodemus agrarius	AF329390	U00150	1982
JS1	Jiangsu	Apodemus agrarius	KP970572	KP970560	2013
SH01	Jiangsu	Human	OK079096	OK079097	2020
ZLS6-11	Zhejiang	Apodemus agrarius	FJ753397	FJ753396	2007
Z10	Zhejiang	Homo sapiens	AF184987	AF143675	1982
TJJ16	Tianjin	/	AY839871	EU074672	2004
Chen 4	Anhui	Homo sapiens	/	AB027101	/
HTNV-HN2018/146	Henan	human	MN478393	MN478409	2018
HTNV-HN2017/87	Henan	human	MN478409	MN478404	2017
Aa19-167/MinION	South Korea	Apodemus agrarius	MW796178	MW796166	2019
JUN5-14	Shandong	Rattus norvegicus	DQ217791	DQ217790	2004
Gongzhuling58	Jilin	Rattus norvegicus	KF745944	KF745934	2009
HeB38	Hebei	Microtus fortis	JN377553	JN377554	2008
HN1	Hainan	Rattus norvegicus	MZ670779	MZ670778	2017
80-39	South Korea	Rattus norvegicus	AY273791	S47716	1980
Humber	United Kingdom	Rattus norvegicus	JX879769	JX879768	2012
GZ45	Guangdong	Rattus norvegicus	MZ031961	MZ031953	2014
HebeiRn9	Hebei	Rattus norvegicus	GU592936	FJ884446	2003
LN01	Liaoning	Rattus norvegicus	MT711952	MT711946	2020
201701093/SEOV/Illinois_US/Rat	USA: Illinois	Rattus norvegicus	MK360784	MK360792	2017
BjHD01	Beijing	Rattus norvegicus	AY627049	DQ133505	2002
Gou3	Zhejiang	Rattus norvegicus	AF184988	AF14597	1981
ZT71	Zhejiang	Rattus norvegicus	AY750171	EF117248	2003
Wencheng-Nc-469	Zhejiang	Niviventer confucianus	JF796018	JF796032	2008
WuhanRf02	Hubei	Rattus flavipectus	JQ665912	JQ665888	2009
Yongjia-Nc-15	Zhejiang	Niviventer confucianus	JF796020	JF796034	2008
Yongjia-Nc-38	Zhejiang	Niviventer confucianus	JF796021	JF796035	2008
YongjiaRn14	Zhejiang	Rattus norvegicus	GU592947	GU592927	/
NC167	Anhui	Niviventer confucianus	AB027523	AB027115	/
Taonan420	Jilin	Mus musculus	KF745951	KF745941	2011
Rn 10-145	South Korea	Rattus norvegicus	JF693884	JF693885	2010
Fj372/2013	Fujian	Suncus murinus	KP645198	KP645197	2013
ShenyangRn139	Shenyang	Rattus norvegicus	GU592951	FJ884529	2006
HuBJ20	Beijing	Human	GQ27939	/	2006
CHN-Baoji-268	Shaanxi	Niviventer confucianus	MK636800	/	2018
Y509	Yunnan	Niviventer confucianus	GU329991	/	2005
Z37	Zhejiang	Rattus norvegicus	AF187082	AF187081	1989
JUN5-14	Shandong	Rattus norvegicus	DQ217791	DQ217790	2004
“/” information was not known
