# Supplementary material for: Orthohantavirus infections in humans and rodents in the Yichun region, China, from 2016 to 2021
Source: PLoS Negl Trop Dis. 2023 Aug 8;17(8):e0011540. doi: 10.1371/journal.pntd.0011540 (PMC10437993; doi:10.1371/journal.pntd.0011540)
Supplement: S5 Table — (XLSX) [file pntd.0011540.s005.xlsx]

## Sheet: S5_Table
S5 Table. Sequence information on orthohantaviruses obtained in this study
Strain	Source	Year	GenBank Accession Number			Species
			Cytb gene	S gene	M gene
GAW107/2020	A. agrarius	2020	OQ187773	MZ061873	MZ089604	HTNV
GAW46/2020	A. agrarius	2020	OQ187774	-	MZ089605	HTNV
GAW49/2020	A. agrarius	2020	OQ187775	MZ061874	MZ089606	HTNV
GAW48/2017	A. agrarius	2017	OQ187776	-	MZ089549	HTNV
GAW48/2019	A. agrarius	2019	OQ187777	MN985832	MN985833	HTNV
GAW08/2021	A. agrarius	2021	OQ187778	OP958230	OP946503	HTNV
GAW13/2021	A. agrarius	2021	OQ187779	OP958231	OP946504	HTNV
GAW29/2021	A. agrarius	2021	OQ187780	OP958232	OP946505	HTNV
GAW91/2021	A. agrarius	2021	OQ187781	-	OP946506	HTNV
GAW92/2021	A. agrarius	2021	OQ187782	OP958233	OP946507	HTNV
GAN08/2018	R. norvegicus	2018	OQ187783	MZ061894	-	SEOV
TGN07/2018	R. norvegicus	2018	OQ187784	MZ061895	MZ089612	SEOV
TGN07/2019	R. norvegicus	2019	OQ187785	MZ061896	MZ089613	SEOV
GAN36/2020	R. norvegicus	2020	OQ187786	MZ061897	-	SEOV
GAN22/2021	R. norvegicus	2021	OQ187787	OP946509	OP946510	SEOV
GAW30/2021	R. norvegicus	2021	OQ187788	MZ504237	MZ504239	SEOV
GAW50/2021	R. losea	2021	OQ187789	MZ504238	MZH04240	SEOV
GAN71/2020	N. confucianus	2020	OQ187790	MZ089611	MZ089610	DBSV
GAXW19/2017	N. confucianus	2017	OQ187791	MH165186	MH165184	DBSV
GAXW20/2017	N. confucianus	2017	OQ187792	MH165185	MH165183	DBSV
FXHu02/2018	Human	2018	-	MZ061877	MZ089552	HTNV
GAHu53/2019	Human	2019	-	MZ061878	MZ089568	HTNV
GAHu44/2019	Human	2019	-	MZ061879	MZ089566	HTNV
YFHu05/2019	Human	2019	-	MZ061880	MZ089556	HTNV
GAHu11/2020	Human	2020	-	MZ061881	MZ089572	HTNV
GAHu49/2020	Human	2020	-	MZ061882	MZ089576	HTNV
GAHu50/2020	Human	2020	-	MZ061883	MZ089577	HTNV
GAHu64/2020	Human	2020	-	MZ061884	MZ089580	HTNV
GAHu69/2020	Human	2020	-	MZ061885	MZ089581	HTNV
GAHu72/2020	Human	2020	-	MZ061886	MZ089582	HTNV
GAHu73/2020	Human	2020	-	MZ061887	MZ089583	HTNV
GAHu75/2020	Human	2020	-	MZ061888	MZ089584	HTNV
SGHu02/2020	Human	2020	-	OQ731596a	MZ089609	HTNV
JXhu04-17	Human	2017	-	-	MT782310	HTNV
JXHu10-17	Human	2017	-	-	MT782311	HTNV
JXHu14-17	Human	2017	-	-	MT782312	HTNV
JXHu27-17	Human	2017	-	OQ731580 a	MT782313	HTNV
JXHu33-17	Human	2017	-	OQ731581 a	MT782314	HTNV
JXHu39-17	Human	2017	-	-	MT782316	HTNV
JXHu46-17	Human	2017	-	-	MT782317	HTNV
JXHu47-17	Human	2017	-	-	MT782318	HTNV
JXHu49-17	Human	2017	-	OQ731582 a	MT782319	HTNV
JXHu50-17	Human	2017	-	OQ731583 a	MT782320	HTNV
JXHu51-17	Human	2017	-	-	MT782315	HTNV
GAHu01/2017	Human	2017	-	-	MZ089549	HTNV
GAHu02/2017	Human	2017	-	OQ731584 a	MZ089550	HTNV
GAHu58/2017	Human	2017	-	-	MZ089551	HTNV
GAHu01/2019	Human	2018	-	-	MZ089553	HTNV
YFHu03/2019	Human	2019	-	OQ731585 a	MZ089554	HTNV
YFHu04/2019	Human	2019	-	OQ731586 a	MZ089555	HTNV
GAHu14/2019	Human	2019	-	OQ731587 a	MZ089557	HTNV
GAHu16/2019	Human	2019	-	-	MZ089558	HTNV
GAHu23/2019	Human	2019	-	OQ731588 a	MZ089559	HTNV
GAHu24/2019	Human	2019	-	OQ731589 a	MZ089560	HTNV
GAHu27/2019	Human	2019	-	OQ731590 a	MZ089561	HTNV
GAHu33/2019	Human	2019	-	-	MZ089562	HTNV
GAHu35/2019	Human	2019	-	OQ731591 a	MZ089563	HTNV
GAHu36/2019	Human	2019	-	OQ731592 a	MZ089564	HTNV
GAHu40/2019	Human	2019	-	OQ731593 a	MZ089565	HTNV
GAHu46/2019	Human	2019	-	OQ731594 a	MZ089567	HTNV
GAHu01/2020	Human	2020	-	-	MZ089569	HTNV
GAHu02/2020	Human	2020	-	OQ731599 a	MZ089570	HTNV
GAHu04/2020	Human	2020	-	OQ731597 a	MZ089571	HTNV
GAHu40/2020	Human	2020	-	OQ731601 a	MZ089573	HTNV
GAHu41/2020	Human	2020	-	OQ731600 a	MZ089574	HTNV
GAHu47/2020	Human	2020	-	OQ731602 a	MZ089575	HTNV
GAHu52/2020	Human	2020	-	OQ731598 a	MZ089578	HTNV
GAHu59/2020	Human	2020	-	OQ731595 a	MZ089579	HTNV
GAHu11/2017	Human	2017	-	OQ731603 a	-	SEOV
SGHu01/2020	Human	2020	-	OQ731604 a	-	SEOV
“-”: sequence has not been recovered. “a”: partial S segment. The sequences (OQ731580- OQ731602) were partial S segments recovered by a nested PCR. OQ731603 and OQ731604 were obtained through TA cloning and sequencing from the real-time RT-PCR products
